# Supplementary material for: TAOK1-mediated regulation of the YAP/TEAD pathway as a potential therapeutic target in heart failure
Source: PLoS One. 2024 Aug 9;19(8):e0308619. doi: 10.1371/journal.pone.0308619 (PMC11315341; doi:10.1371/journal.pone.0308619)
Supplement: S1 Raw image — (ZIP) [file pone.0308619.s001.zip]

Archive with 10 entries (10 files):
- Fig2E.tif
- Fig3B.tif
- Fig3G.tif
- Fig4A.tif
- Fig4C.tif
- Fig5B.tif
- Fig5E.tif
- Fig6B.tif
- Fig6E.tif
- Fig7D.tif
